# Supplementary material for: Procalcitonin Identifies Cell Injury, Not Bacterial Infection, in Acute Liver Failure
Source: PLoS One. 2015 Sep 22;10(9):e0138566. doi: 10.1371/journal.pone.0138566 (PMC4579124; doi:10.1371/journal.pone.0138566)
Supplement: S1 Data — (XLSX) [file pone.0138566.s001.xlsx]

## Sheet: S1_Data
Subject_ID	HospAdm_BeforeStudy	VISIT_DAY	Days_Hosp_Adm_Studyday	PCT	Category	Cat_No	Inf_NoInf	ALF_Etiology	Etiology_No	cutoff_1.62	enroll_year	Sample_age	Sex	Sex_No	Age	Ethnicity	Ethnicity_No	White	african_american	Asian	amer_indian_alaskan_native	nat_hawiian_oth_pac_islander	other_race	Outcome/1=Favorable, 0=Unfavorable	AST	ALT	wbc	platelet_count	prothrom_sec	inr_ value	bilirubin	Glucose	creatinine	lactate_value	pO2	pCO2	O2_saturation	FiO2	Infection/1=yes, 0=no	Culture_Type	Culture_Type_No	Coma_Grade	Creat_Prev_Day	Pulse	systolic_blood_pressure	diastolic_blood_pressure	respiration	min_temperature	max_temperature
2027	16	2	18	1.16	SEVERE SEPSIS	4	2	Hepatitis B	2	0	2004	7	Male	1	31	Not Hispanic/Latino	0	1	0	0	0	0	0	0	276	398	13	274	34.7	3.6	35.4		2.5	2.3	139	30	99		1	B	1	4	1.6
2034	2	3	5	41.66	SEVERE SEPSIS	4	2	Acetaminophen	1	1	2005	6	Female	2	47	Not Hispanic/Latino	0	1	0	0	0	0	0	0	105	196	4	61	18.4	1.9	0.7		5.3		93	22	97	30	1	B_T_U	7	4	5.2
2039	1	4	5	0.39	SIRS	2	1	Hepatitis B	2	0	2006	5	Female	2	23	Not Hispanic/Latino	0	0	1	0	0	0	0	1	838	1541	3	135	15	1.6	9.4		0.5						0		0	0	0.5					36	37
2045	1	6	7	3.31	SIRS	2	1	Acetaminophen	1	1	2008	3	Female	2	25	Not Hispanic/Latino	0	0	1	0	0	0	0	0			13	19					3.3	2.1	150	25	100	40	0		0	4	3.4					36	37
2117	2	1	3	2.82	SIRS	2	1	Acetaminophen	1	1	2003	8	Male	1	64	Not Hispanic/Latino	0	1	0	0	0	0	0	0	8360	3342	3	60	54.6	6	9.3	82	1.7	19.1	153	28	99	40	0		0	4	1.7	108	89	49	25	35	35
2122	2	1	3	8.32	NEG SIRS	1	1	Acetaminophen	1	1	2003	8	Male	1	22	Not Hispanic/Latino	0	0	1	0	0	0	0	1	4950	7643	10	137	27.5	2.5	3.4	135	3.8						0		0	1	3.8	84	158	80	18	38	38
2125	1	7	8	16.83	SEVERE SEPSIS	4	2	Acetaminophen	1	1	2004	7	Female	2	47	Not Hispanic/Latino	0	1	0	0	0	0	0	1	75	985	17	73	18.4	1.5	4.1		6.4		119	20	99	40	1	B_T_U_C	7	3	5.1
2126	1	2	3	3.39	SEVERE SEPSIS	4	2	Indeterminate	3	1	2004	7	Female	2	24	Not Hispanic/Latino	0	1	0	0	0	0	0	0	2812	3779	17	115	22.8	2	5.7		4	5.7	107	26	98	100	1	B_T	7	4	2.8
2127	0	4	4	7.53	SEPTIC SHOCK	5	2	Acetaminophen	1	1	2004	7	Female	2	35	Not Hispanic/Latino	0	1	0	0	0	0	0	0	4016	2523	3	57	81.7	10.9	6.4		3.5	14.7	219	26	99	85	1	B	1	4	1.8
2139	11	1	12	1.06	NEG SIRS	1	1	Hepatitis B	2	0	2006	5	Male	1	64	Not Hispanic/Latino	0	0	0	0	0	1	0	0	527	1498	8	132	73.4	8.8	30.4	150	1.8		180	34	99	30	0		0	2	1.8	71	95	70	10	37	37
2148	0	3	3	5.71	SEVERE SEPSIS	4	2	Acetaminophen	1	1	2007	4	Female	2	40	Not Hispanic/Latino	0	1	0	0	0	0	0	0	4655	788	3	65	27.2	2.5	6.4		3.7		79	24	98	30	1	B_T	7	4	3.3					37	38
2171	4	1	5	1.28	NEG SIRS	1	1	Automimmune hepatitis	3	0	1999	12	Female	2	57	Not Hispanic/Latino	0	0	1	0	0	0	0	0	296	313	10	129	25.7	2.1	26.2		1.8						0		0	1	1.8	78	164	71	18	37	37
2173	1	2	3	6.49	SIRS	2	1	Acetaminophen	1	1	1999	12	Female	2	28	Not Hispanic/Latino	0	1	0	0	0	0	0	1	17300	20090	16	88	35.2	2.9	2.6		1.6		110	28	96	21	0		0	2	0.8
2192	0	1	1	0.71	NEG SIRS	1	1	Drug-Induced Hepatitis	3	0	1998	13	Female	2	49	Hispanic/Latino	1	1	0	0	0	0	0	0	762	761	12	250	18.3	2.6	18.5		2.1		77	32	96	26	0		0	2	2.1	116	120	40	20	37	37
2213	7	1	8	1.62	NEG SIRS	1	1	Hepatitis B	2	1	2000	11	Female	2	52	Hispanic/Latino	1	1	0	0	0	0	0	0	232	221	8	96	14.3	1.2	30	506	5.7		86	35	98	28	0		0	2	5.7	80	118	60	20	37	37
2215	4	1	5	6.72	SIRS	2	1	Acetaminophen	1	1	2000	11	Female	2	37	Not Hispanic/Latino	0	1	0	0	0	0	0	1	1962	2600	14	166	38.2	3.6	3.5	176	7.3	4.4	92	20	97	32	0		0	2	7.3	138	150	92	19	37	37
2216	1	3	4	0.63	SEVERE SEPSIS	4	2	Acetaminophen	1	0	2000	11	Female	2	49	Not Hispanic/Latino	0	1	0	0	0	0	0	1	259	827	25	215	15.1	1.3	4.4		0.9		187	28	100	50	1	T	2	3	1.1
2220	3	5	8	5.85	SEVERE SEPSIS	4	2	Acetaminophen	1	1	2000	11	Female	2	63	Not Hispanic/Latino	0	1	0	0	0	0	0	1	56	227	13	93	15.5	1.3	8.6		1.5		164	26	99	40	1	T_U	8	3	1.6
2230	13	1	14	1.06	SEPTIC SHOCK	5	2	Drug-Induced Hepatitis	3	0	2001	10	Female	2	68	Not Hispanic/Latino	0	1	0	0	0	0	0	0	285	185	24	91	53.2	5.1	15.2	186	2.8	20.5	70	24	92	40	1	U	3	4	2.8	113	90	45	26	36	36
2237	3	3	6	0.76	SEVERE SEPSIS	4	2	Acetaminophen	1	0	2001	10	Female	2	34	Not Hispanic/Latino	0	0	0	1	0	0	0	1	292	1264	14	114	33.1	3.2	15.3		1.2		96	26	99	30	1	B_T	7	4	1.1
2244	2	1	3	4.85	NEG SIRS	1	1	Acetaminophen	1	1	2002	9	Female	2	51	Not Hispanic/Latino	0	1	0	0	0	0	0	1	812	2508	4	131	21.4	1.9	4.7	120	3	3.3	139	38	99	50	0		0	3	3	86	127	87	15	37	37
2245	2	1	3	0.34	NEG SIRS	1	1	Hepatitis B	2	0	2002	9	Female	2	36	Not Hispanic/Latino	0	0	1	0	0	0	0	0	928	1415	7	248	58.2	6.2	24.8	140	0.8		92	37	99		0		0	2	0.8	79	137	59	15	37	37
2267	2	1	3	3.4	SIRS	2	1	Hepatitis A	2	1	2004	7	Female	2	60	Not Hispanic/Latino	0	1	0	0	0	0	0	0	359	1759	14	132	30.8	2.8	10.1	92	4.5	9.2	66	27	93	80	0		0	4	4.5	95	110	50	24	37	37
2277	6	1	7	1.16	SEVERE SEPSIS	4	2	Drug-Induced Hepatitis	3	0	2004	7	Female	2	60	Not Hispanic/Latino	0	0	0	0	0	0	1	0	205	127	19	213	23.4	2	22.4	85	1.5		83	28	96	2	1	U	3	1	1.5	132	135	70	23	37	37
2289	6	1	7	0.34	SIRS	2	1	Other	3	0	2005	6	Female	2	25	Hispanic/Latino	1	1	0	0	0	0	0	0	56	50	14	80	15.7	1.3	8.7	124	0.6		67	30	96	40	0		0	3	0.6	88	133	64	22	36	36
2301	3	5	8	21.19	SEVERE SEPSIS	4	2	Acetaminophen	1	1	2006	5	Female	2	41	Not Hispanic/Latino	0	1	0	0	0	0	0	1	158	440	25	80	16.9	1.4	11.8		1.6		91	32	98	48	1	T	2	4	1.3					37	38
2305	0	1	1	0.4	NEG SIRS	1	1	Other	3	0	2006	5	Female	2	37	Not Hispanic/Latino	0	1	0	0	0	0	0	0	127	87	8	134	28.3	2.5	29.2	78	1.9				98		0		0	1	1.9	81	107	68	18	37	37
2310	3	1	4	3.41	NEG SIRS	1	1	Mushroom intoxication	3	1	2006	5	Male	1	57	Not Hispanic/Latino	0	1	0	0	0	0	0	0	896	2247	4	143	43.3	4.4	5.1	183	0.9						0		0	1	0.9	72	155	77	18	37	37
2313	1	3	4	0.86	SEVERE SEPSIS	4	2	Acetaminophen	1	0	2006	5	Male	1	20	Not Hispanic/Latino	0	0	1	0	0	0	0	1	297	1990	7	104	14.6	1.1	5.6		1.2		164	28	99	30	1	B	1	4	1.2					36	38
2330	5	3	8	10.05	SEPTIC SHOCK	5	2	Drug-Induced Hepatitis	3	1	2007	4	Female	2	59	Not Hispanic/Latino	0	1	0	0	0	0	0	0	89	69	15	57	19	1.5	7.9		1.1		97	28	97	50	1	U	3	4	2.2					34	37
2333	16	6	22	40.58	SEPTIC SHOCK	5	2	Other	3	1	2007	4	Male	1	19	Not Hispanic/Latino	0	1	0	0	0	0	0	1	138	119	24	288	19.9	1.6	34.2		4.4		97	29	97	6	1	U_W	8	4	4.9					37	39
2335	1	1	2	0.89	NEG SIRS	1	1	Hepatitis A	2	0	2007	4	Female	2	51	Not Hispanic/Latino	0	1	0	0	0	0	0	1	844	2698	7	262	34.7	3.3	12.5	104	0.6	2.2					0		0	2	0.6	88	132	78	20	38	38
2346	7	1	8	0.85	NEG SIRS	1	1	Hepatitis B	2	0	2007	4	Male	1	39	Not Hispanic/Latino	0	1	0	0	0	0	0	0	332	397	6	155	34	3.2	15.2	85	0.8		93	29	98		0		0	1	0.8	87	165	80	19	37	37
2349	1	4	5	35.82	SEVERE SEPSIS	4	2	Acetaminophen	1	1	2007	4	Female	2	31	Not Hispanic/Latino	0	1	0	0	0	0	0	1	1377	981	0	64	18.5	1.5	10.3		1.5		161	36	100	40	1	U	3	4	2					34	35
2364	7	2	9	0.25	SIRS	2	1	Hepatitis B	2	0	2008	3	Male	1	55	Not Hispanic/Latino	0	0	1	0	0	0	0	0	123	530	14	142	23.8	2.1	18.9		1.6		92	43	96	30	0		0	4	1.5					34	37
2376	2	1	3	0.29	SEVERE SEPSIS	4	2	Indeterminate	3	0	2008	3	Female	2	33	Hispanic/Latino	1	1	0	0	0	0	0	0	375	711	11	186	35	3.4	25.9	85	0.3		191	29	100	100	1	U	3	4	0.3	100	123	62	23	36	37
2382	2	1	3	15.32	NEG SIRS	1	1	Acetaminophen	1	1	2009	2	Female	2	20	Hispanic/Latino	1	1	0	0	0	0	0	1	3041	4645	6	158	36.9	3.6	1.4	91	0.5	1.7	105	37	98		0		0	2	0.5	76	130	74	18	37	37
2390	5	1	6	0.46	NEG SIRS	1	1	Acetaminophen	1	0	2009	2	Female	2	48	Not Hispanic/Latino	0	1	0	0	0	0	0	0	1011	1965	8	144	36.5	3.5	29.2	96	0.9		334	32	100	100	0		0	4	0.9	90	125	75	17	36	36
2405	1	3	4	0.43	SEVERE SEPSIS	4	2	Hepatitis B	2	0	2001	10	Female	2	41	Not Hispanic/Latino	0	1	0	0	0	0	0	0	649	824	13	81	17.6	1.6	23.3		0.9	8.3	77	31	96	80	1	U	3	4	0.7
2445	3	3	6	0.47	SIRS	2	1	Acetaminophen	1	0	2008	3	Female	2	50	Not Hispanic/Latino	0	1	0	0	0	0	0	0	464	969	8	135	77.1	9.6	8.9		0.8		57	29	92	1	0		0	4	1					35	35
2464	1	5	6	0.22	SEVERE SEPSIS	4	2	Automimmune hepatitis	3	0	1999	12	Female	2	55	Not Hispanic/Latino	0	1	0	0	0	0	0	0	241	254	16	281	44.8	4.1	21.3		0.8		141	28		30	1	T	2	4	0.7
2470	0	4	4	15.18	SIRS	2	1	Hepatitis B	2	1	2000	11	Female	2	33	Not Hispanic/Latino	0	0	1	0	0	0	0	0	1264	783	19	111	12.8	1.2	10		4.1		155	28	99	30	0		0	4	3.8
2502	2	5	7	2.86	SIRS	2	1	Acetaminophen	1	1	2006	5	Female	2	43	Not Hispanic/Latino	0	0	1	0	0	0	0	1	36	105	14	88	20.1	1.7	7.5		3.1		83	29	97	45	0		0	4	4.1					36	37
2507	0	4	4	5.31	SEVERE SEPSIS	4	2	Acetaminophen	1	1	2007	4	Female	2	37	Not Hispanic/Latino	0	1	0	0	0	0	0	1	3400	6377	2	92	29.4	2.6	2.9		1		179	21	100		1	C	5	3	0.8					39	41
2519	1	5	6	5.11	SEVERE SEPSIS	4	2	Drug-Induced Hepatitis	3	1	1998	13	Female	2	48	Not Hispanic/Latino	0	1	0	0	0	0	0	0	719		12	52	60.3	6			4.3		84	28	96	0	1	B_C	7	3	3.8
2542	3	6	9	3.45	SIRS	2	1	Acetaminophen	1	1	2003	8	Female	2	37	Not Hispanic/Latino	0	1	0	0	0	0	0	0	109	233	14	90	12.3	1.2			0.9		155	30	98	0	0		0	0	0.8
2558	2	1	3	1.66	NEG SIRS	1	1	Hepatitis A	2	1	2006	5	Male	1	40	Hispanic/Latino	1	0	0	0	0	0	1	1	254	1841	6	286	11.7	1.8	14.8	167	0.9	2.3	104	39	91	25	0		0	3	0.9	87	101	61	10	36	36
2562	6	1	7	1.05	SIRS	2	1	Hepatitis A	2	0	2007	4	Male	1	60	Not Hispanic/Latino	0	1	0	0	0	0	0	0	666	1628	9	51	37.9	3.8	40.3	113	4.5	7.8	88	25	95	40	0		0	3	4.5	75	97	34	29	36	37
2567	2	1	3	11.97	NEG SIRS	1	1	Acetaminophen	1	1	2009	2	Female	2	19	Not Hispanic/Latino	0	1	0	0	0	0	0	1	8020	10120	7	154	21.9	2.3	1.2	107	0.6				96		0		0	1	0.6	60	120	56	16	37	37
2587	0	2	2	0.69	SIRS	2	1	Hepatitis B	2	0	2001	10	Male	1	29	Not Hispanic/Latino	0	1	0	0	0	0	0	0	52	528	13	262	34.7	3.8	21.8		0.8		110	31	99	30	0		0	4	2.1
2596	0	1	1	1.05	NEG SIRS	1	1	Automimmune hepatitis	3	0	2003	8	Female	2	71	Not Hispanic/Latino	0	0	1	0	0	0	0	0	506	298	13	220	21.3	2.3	34.2	150	1.1	5.2	86	35	97	21	0		0	2	1.1	84	116	78	20	36	36
2606	1	1	2	2.35	NEG SIRS	1	1	Hepatitis B	2	1	2005	6	Male	1	68	Not Hispanic/Latino	0	1	0	0	0	0	0	0	596	1422	11	216	42.3	4.5	26	46	4.1	10.5	133	24	98	90	0		0	4	4.1	10	78	35	20	37	37
2609	0	7	7	6.46	SIRS	2	1	Acetaminophen	1	1	2007	4	Female	2	30	Hispanic/Latino	1	1	0	0	0	0	0	1	77	1010	18	59	13.9	1.5	8.5		8.4	0.9	82	27	95		0		0	0	5.9					37	38
2650	2	7	9	1.03	SEVERE SEPSIS	4	2	Automimmune hepatitis	3	0	2001	10	Female	2	45	Not Hispanic/Latino	0	1	0	0	0	0	0	1	107	165	27	74	18.2	1.6	12.4		0.7	2.3	76	27	97	50	1	T	2	4	0
2678	11	1	12	1.94	SIRS	2	1	Budd-Chiari syndrome	3	1	2005	6	Female	2	55	Hispanic/Latino	1	1	0	0	0	0	0	0	952	650	63	539	33.5	3.1	2.1	323	2.5	4.2	71	31	89		0		0	2	2.5	97	179	87	17	36	36
2690	4	5	9	0.42	SIRS	2	1	Shock/ischemia	3	0	2008	3	Female	2	48	Not Hispanic/Latino	0	1	0	0	0	0	0	1	233	220	16	65	17.6	1.5	11		0.8	1.5			100		0		0	3	1					36	36
2692	3	1	4	25.15	SIRS	2	1	Acetaminophen	1	1	2009	2	Female	2	23	Not Hispanic/Latino	0	1	0	0	0	0	0	0	6214	16610	14	94	60.3	3.7	4.1	94	2.8	11.6	73	52	100	60	0		0	2	2.8	88	118	78	28	36	36
2709	1	2	3	2.41	SIRS	2	1	Acetaminophen	1	1	2002	9	Male	1	64	Not Hispanic/Latino	0	1	0	0	0	0	0	1	1737	1435	4	75	29.9	3	9.1		1.1		78	23	14	40	0		0	2	1.7
2740	3	3	6	3.09	SEVERE SEPSIS	4	2	Shock/ischemia	3	1	2008	3	Male	1	60	Not Hispanic/Latino	0	1	0	0	0	0	0	1	49	713	32	313	31.9	2.7	1.2		0.5					4	1	W	4	0	0.2					36	35
2769	3	1	4	1.26	SIRS	2	1	Other viruses	2	0	2004	7	Male	1	21	Not Hispanic/Latino	0	1	0	0	0	0	0	0	957	674	13	53		3.6	12.9	89	1.9		64	18	94	41	0		0	4	1.9	145	115	55	21	38	38
2774	1	1	2	0.73	NEG SIRS	1	1	Hepatitis B	2	0	2005	6	Male	1	35	Not Hispanic/Latino	0	1	0	0	0	0	0	0	756	4517	11	180		5.9	5.7	89	0.8	2.8	170	38	99	29	0		0	2	0.8	62	130	71	20	36	36
2784	2	2	4	27.92	SEPTIC SHOCK	5	2	Acetaminophen	1	1	2007	4	Male	1	39	Not Hispanic/Latino	0	1	0	0	0	0	0	0	1331	2257	19	60		5.5	9.2		3.3		102	29	93	100	1	U	3	4	3.8
2786	8	4	12	3.46	SEVERE SEPSIS	4	2	Other viruses	2	1	2008	3	Male	1	19	Not Hispanic/Latino	0	1	0	0	0	0	0	0	887	400	14	170	21	1.7	10.3		3.6		95	27	98	40	1	W	4	4	3.5
2836	0	2	2	95.99	SEVERE SEPSIS	4	2	Acetaminophen	1	1	2002	9	Female	2	49	Not Hispanic/Latino	0	1	0	0	0	0	0	0			14	201	16.7	1.7			2.4	103	99	27	95	50	1	T	2	4	4.4
2841	3	1	4	3.34	NEG SIRS	1	1	Acetaminophen	1	1	2003	8	Female	2	57	Not Hispanic/Latino	0	1	0	0	0	0	0	0	2345	6747	19	86	49.5	5.1	5.6	144	2.2	72	72	34	92	50	0		0	4	2.2	75	100	65	12	38	38
2857	13	1	14	1.95	SEVERE SEPSIS	4	2	Automimmune hepatitis	3	1	2004	7	Female	2	49	Hispanic/Latino	1	1	0	0	0	0	0	0	95	100	18	61	43.6	4.4	44	292	2.4		123	23	99	50	1	T	2	4	2.4	100	150	70	12	37	37
2869	7	1	8	0.69	SEVERE SEPSIS	4	2	Shock/ischemia	3	0	2005	6	Female	2	47	Hispanic/Latino	1	1	0	0	0	0	0	0	226	863	18	127	20.4	2.1	22	180	1.3		356	27	100	50	1	W	4	4	1.3	116	153	94	20	38	38
2908	1	2	3	0.21	SIRS	2	1	Automimmune hepatitis	3	0	1998	13	Female	2	28	Hispanic/Latino	1	1	0	0	0	0	0	0	562	248	13	211	23.6	2.4	9.7		0.6		116	23	99	30	0		0	3	0.7
2910	3	3	6	0.84	SEVERE SEPSIS	4	2	Hepatitis B	2	0	1999	12	Male	1	58	Not Hispanic/Latino	0	1	0	0	0	0	0	0	337	1080	19	116	22	2.2	26.7		0.9		74	30	97	30	1	B_T	7	3	0.8
2930	4	3	7	4.12	SIRS	2	1	Hepatitis A	2	1	2000	11	Female	2	66	Not Hispanic/Latino	0	1	0	0	0	0	0	0	241	767	13	311	25.8	2.6	13.2		1.9		68	26	93	50	0		0	4	1.2
2931	1	1	2	59.57	SEVERE SEPSIS	4	2	Acetaminophen	1	1	2000	11	Female	2	33	Not Hispanic/Latino	0	1	0	0	0	0	0	1	4889	1830	15	335	24.4	2.4	2.3	103	0.8		65	28	85	21	1	T	2	1	0.8	120	118	60	24	37	37
2941	2	1	3	0.41	SEPTIC SHOCK	5	2	Shock/ischemia	3	0	2000	11	Male	1	41	Not Hispanic/Latino	0	1	0	0	0	0	0	0	13092	12533	88	42	24.5	2.4	18.7	235	2.6		65	26	85	28	1	B	1	4	2.6	110	78	50	24	38	38
2945	3	4	7	2.88	SEVERE SEPSIS	4	2	Acetaminophen	1	1	2001	10	Female	2	39	Not Hispanic/Latino	0	1	0	0	0	0	0	1	48	434	12	61	12	1.2	2.6		7.3		105	30	98	30	1	B_U	7	3	7.5
2962	6	4	10	0.3	SIRS	2	1	Hepatitis B	2	0	2002	9	Female	2	22	Not Hispanic/Latino	0	1	0	0	0	0	0	1	165	1397	3	50	30.1	3	16.9		0.6		114	24	98	21	0		0	3	0.6
2969	7	2	9	2.82	SEVERE SEPSIS	4	2	Drug-Induced Hepatitis	3	1	2002	9	Female	2	62	Not Hispanic/Latino	0	1	0	0	0	0	0	0	5659	4335	19	37	26.5	2.6	26.9		1.9	12.5	112	12	98	30	1	B_U	7	4	3.6
2972	3	3	6	2.84	SEVERE SEPSIS	4	2	Acetaminophen	1	1	2002	9	Female	2	37	Not Hispanic/Latino	0	1	0	0	0	0	0	1	590	1761	13	171	12.4	1.2	1.3		0.6		141	30	98	30	1	T_U	8	3	0.5
2989	5	3	8	8.64	SEPTIC SHOCK	5	2	Indeterminate	3	1	2003	8	Male	1	40	Not Hispanic/Latino	0	1	0	0	0	0	0	0	925	506	22	16	15.6	1.5	24.1		2.9		85	27	94	50	1	W	4	4	4.5
2991	7	3	10	1.09	SIRS	2	1	Other viruses	2	0	2004	7	Male	1	18	Not Hispanic/Latino	0	1	0	0	0	0	0	0	362	183	2	32	24.1	2.5	19		1.6		82	25	94	100	0		0	1	1.7
2992	1	1	2	20.3	SEPTIC SHOCK	5	2	Acetaminophen	1	1	2004	7	Female	2	22	Not Hispanic/Latino	0	1	0	0	0	0	0	0	9875	5716	12	113	34.4	3.5	4.2	56	2.7	10.5	122	17	97	30	1	T	2	4	2.7	145	91	38	36	39	39
3008	22	2	24	35.86	SEVERE SEPSIS	4	2	Indeterminate	3	1	2005	6	Female	2	43	Not Hispanic/Latino	0	0	1	0	0	0	0	0	210	83	13	105	16.1	1.7	20.4		3.1		71	21	92	45	1	T	2	3	6.3
3027	3	7	10	5.34	SIRS	2	1	Wilson's disease	3	1	2006	5	Male	1	23	Not Hispanic/Latino	0	1	0	0	0	0	0	1	103	45	16	91	15	1.6	24.8		3.4		66	31	90	50	0		0	4	3.4					39	39
3061	4	4	8	1.66	SEPTIC SHOCK	5	2	Other viruses	2	1	2008	3	Female	2	31		0	1	0	0	0	0	0	0	4140	577	7	63	14.4	1.4	10.1		1.2	13.4	83	22	94	50	1	B_U	7	4	1.3					35	38
3083	2	1	3	11.37	SEPTIC SHOCK	5	2	Acetaminophen	1	1	2009	2	Female	2	44	Hispanic/Latino	1	1	0	0	0	0	0	1	9654	6905	29	217	35.1	3.6	2.5	76	1.8	6.3	115	23	97	25	1	B	1	4	1.8	112	92	42	22	37	37
3109	1	2	3	2.32	SEPTIC SHOCK	5	2	Acetaminophen	1	1	2001	10	Female	2	37	Not Hispanic/Latino	0	1	0	0	0	0	0	0	9968	7647	15	59	56.2	6.2	3.6		4.6	20.7	89	22	97	30	1	T	2	4	1.7
3117	16	2	18	1.71	SEPTIC SHOCK	5	2	Automimmune hepatitis	3	1	2002	9	Female	2	64	Not Hispanic/Latino	0	1	0	0	0	0	0	0	5533	2931	14	28	20.6	1.8	21.5		3.4	5.4	70	28	93	100	1	T	2	4	2.8
3157	4	7	11	2	SEVERE SEPSIS	4	2	Any ALI/ALF in pregnancy	3	1	2008	3	Female	2	40	Not Hispanic/Latino	0	1	0	0	0	0	0	1	38	18	17	30			8.2		0.4		160	40	99	40	1	T_U_C	8	3	0.5					36	39
3177	4	1	5	2.99	NEG SIRS	1	1	Acetaminophen	1	1	2002	9	Male	1	34	Not Hispanic/Latino	0	1	0	0	0	0	0	1	469	3819	8	102	15.8	1.7	0.9	191	0.7	1.6					0		0	1	0.7	73	130	96	18	37	37
3183	1	1	2	9.04	NEG SIRS	1	1	Acetaminophen	1	1	2003	8	Male	1	47	Hispanic/Latino	1	1	0	0	0	0	0	0	10300	6060	12	99	27.4	5	4.7	199	2.4	2.5			99	20	0		0	1	2.4	78	166	78	20	37	37
3201	2	7	9	0.87	SEVERE SEPSIS	4	2	Shock/ischemia	3	0	2008	3	Female	2	31	Not Hispanic/Latino	0	1	0	0	0	0	0	1	44	164	22	151	15.3	1.4	0.9		0.8					50	1	T	2	4	0.9					38	39
3279	0	1	1	0.5	SEVERE SEPSIS	4	2	Hepatitis C	2	0	2007	4	Female	2	52	Not Hispanic/Latino	0	1	0	0	0	0	0	1	633	675	14	371	20.7	1.7	28.6	118	0.8		51	29	89		1	B_U	7	1	0.8	94	152	66	18	36	37
3300	1	2	3	11.51	SEVERE SEPSIS	4	2	Hepatitis B	2	1	2009	2	Female	2	51	Not Hispanic/Latino	0	0	1	0	0	0	0	0	901	1785	14	115	44.6	4.5	34.9		1.2	13.8	120	35	99	40	1	B	1	4	0.7					37	41
3318	0	1	1	70.47	SEPTIC SHOCK	5	2	Drug-Induced Hepatitis	3	1	2003	8	Female	2	60	Not Hispanic/Latino	0	0	0	1	0	0	0	0	2123	783	24	127	15.6	1.9	4.1	75	3.8	127	134	16	97	100	1	B	1	4	3.8	131	90	43	14	38	38
3321	2	1	3	0.85	NEG SIRS	1	1	Hepatitis A	2	0	2003	8	Female	2	69	Not Hispanic/Latino	0	1	0	0	0	0	0	1	2069	4440	10	234	23.1	3.2	13.5	144	1	18	117	29	99	21	0		0	1	1	68	116	68	13	37	37
3327	0	4	4	0.39	SEVERE SEPSIS	4	2	Acetaminophen	1	0	2004	7	Female	2	73	Not Hispanic/Latino	0	1	0	0	0	0	0	0	78	793	14	139	21.3	2	3.4		1.4		178	27	100	40	1	T	2	4	2
3336	0	1	1	0.36	SEPTIC SHOCK	5	2	Other	3	0	2005	6	Female	2	28	Not Hispanic/Latino	0	0	1	0	0	0	0	0	680	390	36	100	83.7	9.9	19.2	177	2.9		51	23	49	100	1	B	1	4	2.9	90	80	40	14	36	36
3362	2	2	4	2.29	SIRS	2	1	Mushroom intoxication	3	1	2004	7	Female	2	49	Not Hispanic/Latino	0	0	0	1	0	0	0	0	5240	4986	2	75	24.8	2.4	6.2		1.8	18.6	120	15	99		0		0	2	0.9
3368	8	6	14	0.45	SEVERE SEPSIS	4	2	Drug-Induced Hepatitis	3	0	2006	5	Male	1	17	Not Hispanic/Latino	0	0	0	1	0	0	0	1	303	1728	15	186	16.3	1.5	12.8		0.7						1	B	1	0	0.7					37	38
3369	12	7	19	0.9	SEVERE SEPSIS	4	2	Other	3	0	2006	5	Male	1	29	Hispanic/Latino	1	1	0	0	0	0	0	0	172	472	7	52	18.9	1.5	19.7		2.1		62	19	100	40	1	B	1	0	2.1					36	37
3375	5	1	6	4.25	SEPTIC SHOCK	5	2	Automimmune hepatitis	3	1	2007	4	Female	2	71	Not Hispanic/Latino	0	1	0	0	0	0	0	0	314	464	12	101	25.7	2.6	22.9	145	3.5		60	22	91	40	1	T	2	3	3.5	101	88	64	19	36	37
3392	3	1	4	3.27	NEG SIRS	1	1	Acetaminophen	1	1	2001	10	Female	2	30	Not Hispanic/Latino	0	1	0	0	0	0	0	1	1435	6647	9	76	22.7	2	2.4	94	0.5	1.7	90	39	98	21	0		0	1	0.5	65	119	58	13	37	37
3410	9	1	10	0.13	NEG SIRS	1	1	Drug-Induced Hepatitis	3	0	2003	8	Female	2	37	Not Hispanic/Latino	0	0	0	1	0	0	0	0	671	269	4	69	33	2.9	22.1	76	0.9		117	32	100	28	0		0	2	0.9	115	131	73	14	36	36
3411	4	1	5	0.47	NEG SIRS	1	1	Automimmune hepatitis	3	0	2003	8	Male	1	29	Not Hispanic/Latino	0	0	1	0	0	0	0	0	408	446	5	165	34.2	2.9	25	128	0.9	3.5	179	34	100	30	0		0	3	0.9	85	103	64	8	37	37
3445	5	1	6	1.44	NEG SIRS	1	1	Other	3	0	2006	5	Male	1	86	Not Hispanic/Latino	0	1	0	0	0	0	0	0	1563	1349	6	72	24.4	2.4	17.5	66	1.3						0		0	3	1.3	88	126	65	14	37	37
3458	1	1	2	1.52	NEG SIRS	1	1	Drug-Induced Hepatitis	3	0	2007	4	Male	1	53	Not Hispanic/Latino	0	1	0	0	0	0	0	0	669	1043	10	164	15.1	1.6	21.7	89	0.7	1.4	197	29	100	21	0		0	2	0.7	86	159	91	16	37	37
3473	7	6	13	10.98	SEVERE SEPSIS	4	2	Any ALI/ALF in pregnancy	3	1	2008	3	Female	2	23	Not Hispanic/Latino	0	1	0	0	0	0	0	0	85	54	36	81	12.2	1.2	7.1		1.1				95	21	1	B	1	1	1					37	39
3479	2	1	3	6.1	NEG SIRS	1	1	Indeterminate	3	1	2008	3	Male	1	61	Not Hispanic/Latino	0	1	0	0	0	0	0	1	1194	1948	4	85	22.8	2.3	6.5	125	2.5	3.6			98	24	0		0	2	2.5	70	144	67	14	37	37
3485	2	1	3	4.2	NEG SIRS	1	1	Acetaminophen	1	1	2009	2	Male	1	46	Not Hispanic/Latino	0	1	0	0	0	0	0	0	20756	11786	9	71	52.8	5	6.8	138	1.5	5.4	296	33	100	100	0		0	4	1.5	85	131	81	13	34	37
3515	0	1	1	10.68	NEG SIRS	1	1	Hepatitis B	2	1	2003	8	Male	1	52	Not Hispanic/Latino	0	0	0	1	0	0	0	1	159	117	12	151		1.9	29.6	113	6.6				98	20	0		0	1	6.6	74	118	72	18	37	37
3517	6	3	9	0.72	SIRS	2	1	Drug-Induced Hepatitis	3	0	2003	8	Female	2	50	Not Hispanic/Latino	0	1	0	0	0	0	0	1	197	933	29	78		2.4	14		1.1	3.3	115	27	98	28	0		0	2	1
3550	51	7	58	9	SIRS	2	1	Shock/ischemia	3	1	2007	4	Female	2	48	Not Hispanic/Latino	0	1	0	0	0	0	0	1	74	175	3	5		1.5	6		6.9						0		0	0	5.6					36	36
3552	2	3	5	0.26	SEVERE SEPSIS	4	2	Drug-Induced Hepatitis	3	0	2007	4	Female	2	49	Hispanic/Latino	1	1	0	0	0	0	0	0	618	684	12	145		5	32.4		0.8						1	U	3	2	0.7					36	37
3556	7	3	10	1.62	SEPTIC SHOCK	5	2	Automimmune hepatitis	3	1	2008	3	Female	2	68	Not Hispanic/Latino	0	1	0	0	0	0	0	0	7942	2316	3	46		3.3	20.3		3.7		117	39	98	100	1	B_U	7	4	3.3					36	36
3557	0	6	6	6.73	SEVERE SEPSIS	4	2	Other viruses	2	1	2008	3	Female	2	29	Not Hispanic/Latino	0	1	0	0	0	0	0	1	843	798	30	285		1.7	6.6		4.4		92	20	97	30	1	T	2	3	3.7					36	36
3583	1	2	3	2.2	SEVERE SEPSIS	4	2	Acetaminophen	1	1	2007	4	Female	2	21	Not Hispanic/Latino	0	0	1	0	0	0	0	1	615	2417	9	126	28.4	2.7	10.5		0.8		149	25	97	21	1	T	2	4	0.7					34	35
3594	16	6	22	0.37	SIRS	2	1	Drug-Induced Hepatitis	3	0	2004	7	Female	2	61	Hispanic/Latino	1	1	0	0	0	0	0	0	155	59	17	97	17.6	1.8	42.1		3	23.1	84	29	96	21	0		0	2	3.3
LLD150				0.06	CHRONIC	0	0	Hepatitis C	2	0	2007	4	Male	1			2	0	0	0	0	0	1																		0
LLD194				0.05	CHRONIC	0	0	Hepatitis B	2	0	2007	4	Male	1			0	0	0	1	0	0	0																		0
LLD204				0.06	CHRONIC	0	0	Hepatitis B	2	0	2007	4	Female	2			0	0	0	1	0	0	0																		0
LLD219				0.17	CHRONIC	0	0	Hepatitis B	2	0	2008	3	Male	1			0	1	0	0	0	0	0																		0
LLD242				0.1	CHRONIC	0	0	Hepatitis C	2	0	2008	3	Female	2			2				0	0	0																		0
LLD271				0.08	CHRONIC	0	0	Hepatitis C	2	0	2008	3	Male	1			2				0	0	0																		0
LLD275				0.1	CHRONIC	0	0	Hepatitis B	2	0	2008	3	Male	1			0	1	0	0	0	0	0																		0
LLD340				0.24	CHRONIC	0	0	Hepatitis C	2	0	2008	3	Male	1			0	1	0	0	0	0	0																		0
LLD347				0.15	CHRONIC	0	0	Hepatitis C	2	0	2009	2	Male	1			0	1	0	0	0	0	0																		0
LLD443				0.12	CHRONIC	0	0	Hepatitis B	2	0	2010	1	Male	1			0	0	1	0	0	0	0																		0
NSTLD4001				0.07	CHRONIC	0	0		3	0		1		2			0																								0
NSTLD4003				0.05	CHRONIC	0	0		3	0		1		2			0																								0
NSTLD4005				0.11	CHRONIC	0	0		3	0		1		2			0																								0
NSTLD4008				0.11	CHRONIC	0	0		3	0		1		2			0																								0
NSTLD4009				0.13	CHRONIC	0	0		3	0		1		2			0																								0
NSTLD4010				0.1	CHRONIC	0	0		3	0		1		2			0																								0
NSTLD7014				0.07	CHRONIC	0	0		3	0		1		2			0																								0
NSTLD7023				0.11	CHRONIC	0	0		3	0		1		2			0																								0
NSTLD7029				0.11	CHRONIC	0	0		3	0		1		2			0																								0
NSTLD7035				0.1	CHRONIC	0	0		3	0		1		2			0																								0
[truncated: 11 more columns]
